# Supplementary material for: Genome-Wide Identification and Expression Analysis of the Thaumatin-like Protein Genes in Filipendula ulmaria under Bipolaris sorokiniana Infection
Source: Curr Issues Mol Biol. 2026 Jun 20;48(6):640. doi: 10.3390/cimb48060640 (PMC13298582; doi:10.3390/cimb48060640)
Supplement: Supplementary file 1 [file cimb-48-00640-s001.zip]

Archive with 9 entries (9 files):
- Table S7.xlsx
- Table S4.xlsx
- Table S5.xlsx
- Figure S1.pdf
- Figure S2.pdf
- Table S1.pdf
- Table S2.pdf
- Table S3.pdf
- Table S6.pdf
