# Supplementary material for: Genome-Wide Identification and Expression Analysis of the Thaumatin-like Protein Genes in Filipendula ulmaria under Bipolaris sorokiniana Infection
Source: Curr Issues Mol Biol. 2026 Jun 20;48(6):640. doi: 10.3390/cimb48060640 (PMC13298582; doi:10.3390/cimb48060640)
Supplement: Supplementary file 1 [file cimb-48-00640-s001.zip › Table S7.xlsx]

## Sheet: Table S3
Table S7. Analysis of cis-acting elements in the promoters of FuTLP genes.
Promotor Groups	Name of hormone	Function	Total	FuTLP1	FuTLP2	FuTLP3	FuTLP4	FuTLP5	FuTLP6	FuTLP7	FuTLP8	FuTLP9	FuTLP10	FuTLP11	FuTLP12	FuTLP13	FuTLP14	FuTLP15	FuTLP16	FuTLP17	FuTLP18	FuTLP19	FuTLP20	FuTLP21	FuTLP22	FuTLP23	FuTLP24	FuTLP25	FuTLP26	FuTLP27
Abiotic sress-responsive elements			510	16	27	23	15	18	12	14	12	29	22	10	19	16	23	30	22	26	15	11	22	18	23	14	21	22	15	15
ARE		cis-acting regulatory element essential for the anaerobic induction	61	2	4	2	2	1	0	2	4	3	3	1	4	3	1	3	2	5	5	2	3	1	1	1	1	3	1	1
CCAAT-box		MYBHv1 binding site	11	0	0	0	0	0	0	0	0	0	0	0	1	0	2	0	0	1	1	0	0	2	2	0	1	1	0	0
DRE core			10	0	1	1	1	0	0	0	1	0	0	0	1	0	1	0	0	1	0	0	0	1	0	0	1	1	0	0
DRE1			4	0	0	0	1	1	0	0	0	1	0	0	0	0	0	0	0	0	0	0	0	0	0	0	1	0	0	0
GC-motif		enhancer-like element involved in anoxic specific inducibility	6	0	2	1	0	0	0	0	0	0	0	0	0	0	0	0	0	0	0	0	0	0	2	0	1	0	0	0
LTR		cis-acting element involved in low-temperature responsiveness	20	0	2	0	2	2	0	0	0	0	1	0	0	0	1	0	2	2	1	1	1	1	1	0	0	1	1	1
MBS		MYB binding site involved in drought-inducibility	25	2	1	0	1	1	0	1	0	4	2	0	0	1	0	3	1	1	0	0	2	1	0	0	1	1	1	1
MBSI		MYB binding site involved in flavonoid biosynthetic genes regulation	3	0	1	0	0	0	0	0	0	0	0	0	0	0	2	0	0	0	0	0	0	0	0	0	0	0	0	0
MYB			138	5	6	4	2	3	5	5	2	11	8	3	4	4	5	13	8	7	2	3	7	3	4	4	6	6	4	4
MYB recognition site			11	0	0	0	0	0	0	0	0	0	0	0	1	0	2	0	0	1	1	0	0	2	2	0	1	1	0	0
Myb-binding site			22	0	2	3	0	0	0	0	1	1	1	0	1	1	1	2	1	0	1	0	2	1	1	1	0	0	1	1
MYB-like sequence			29	2	3	0	1	1	0	0	0	3	0	1	1	1	2	3	1	3	0	1	1	0	2	1	1	1	0	0
MYC			99	3	2	5	2	4	3	4	3	5	3	5	4	5	2	5	4	4	2	3	4	3	0	5	4	5	5	5
STRE			62	1	2	6	3	4	2	1	1	1	4	0	2	1	4	1	3	1	2	1	2	3	8	2	3	2	1	1
TC-rich repeats		cis-acting element involved in defense and stress responsiveness	9	1	1	1	0	1	2	1	0	0	0	0	0	0	0	0	0	0	0	0	0	0	0	0	0	0	1	1
Biotic stress-responsive elements			58	0	2	2	2	5	1	1	2	1	0	0	0	0	3	6	2	1	1	2	4	3	4	1	4	9	1	1
box S			3	0	0	0	0	0	0	0	1	0	0	0	0	0	0	0	0	0	0	0	0	0	0	0	2	0	0	0
W box			30	0	1	1	2	2	0	1	1	0	0	0	0	0	1	1	1	1	0	1	2	0	4	0	2	7	1	1
WRE3			21	0	1	1	0	2	1	0	0	1	0	0	0	0	2	4	0	0	1	1	1	3	0	1	0	2	0	0
WUN-motif			4	0	0	0	0	1	0	0	0	0	0	0	0	0	0	1	1	0	0	0	1	0	0	0	0	0	0	0
Development-related elements			172	2	6	7	7	5	7	10	6	2	6	8	7	2	10	10	9	7	8	4	3	4	11	6	3	10	6	6
AAGAA-motif			40	1	0	1	4	1	4	3	1	0	1	3	3	0	2	0	2	5	0	1	2	0	0	0	0	4	1	1
AC-I			2	0	0	0	0	0	0	0	0	0	0	0	0	0	1	0	0	0	0	0	0	0	0	1	0	0	0	0
AC-II			4	0	0	0	0	1	0	0	0	0	1	0	1	0	0	1	0	0	0	0	0	0	0	0	0	0	0	0
AP-1			2	0	0	0	0	0	0	0	0	0	0	0	0	0	0	0	0	0	0	0	0	0	0	0	0	0	1	1
as-1			31	1	2	2	0	1	0	1	0	0	1	2	2	0	1	2	3	1	5	1	0	1	2	1	2	0	0	0
CARE			3	0	0	0	0	1	0	1	0	0	0	0	0	1	0	0	0	0	0	0	0	0	0	0	0	0	0	0
CAT-box		cis-acting regulatory element related to meristem expression	22	0	2	1	1	0	0	0	0	1	2	1	0	0	1	3	1	0	1	0	0	0	5	0	1	0	1	1
CCGTCC motif			4	0	0	0	0	0	0	1	0	0	0	0	0	0	0	0	0	0	1	0	0	1	0	1	0	0	0	0
CCGTCC-box			4	0	0	0	0	0	0	1	0	0	0	0	0	0	0	0	0	0	1	0	0	1	0	1	0	0	0	0
circadian		cis-acting regulatory element involved in circadian control	7	0	0	0	0	0	1	2	0	0	0	0	0	0	0	0	0	0	0	0	1	0	0	0	0	1	1	1
dOCT			3	0	0	0	0	0	1	0	0	0	0	0	0	0	0	1	0	0	0	0	0	0	0	1	0	0	0	0
F-box			2	0	0	0	0	0	0	0	1	0	0	0	0	0	0	0	0	0	0	0	0	0	0	0	0	1	0	0
GCN4_motif		cis-regulatory element involved in endosperm expression	11	0	0	0	2	0	0	0	0	1	0	0	0	0	0	1	0	1	0	1	0	0	0	0	0	3	1	1
HD-Zip 1		element involved in differentiation of the palisade mesophyll cells	1	0	0	0	0	0	0	0	0	0	0	0	0	0	0	1	0	0	0	0	0	0	0	0	0	0	0	0
MSA-like		cis-acting element involved in cell cycle regulation	6	0	0	0	0	0	0	0	0	0	0	0	0	0	3	0	0	0	0	0	0	0	3	0	0	0	0	0
NON-box		cis-acting regulatory element related to meristem specific activation	1	0	0	0	0	0	0	0	0	0	1	0	0	0	0	0	0	0	0	0	0	0	0	0	0	0	0	0
O2-site		cis-acting regulatory element involved in zein metabolism regulation	14	0	2	2	0	0	0	1	1	0	0	2	1	0	1	1	0	0	0	1	0	1	1	0	0	0	0	0
OCT			2	0	0	1	0	1	0	0	0	0	0	0	0	0	0	0	0	0	0	0	0	0	0	0	0	0	0	0
RY-element		cis-acting regulatory element involved in seed-specific regulation	12	0	0	0	0	0	1	0	3	0	0	0	0	1	1	0	3	0	0	0	0	0	0	1	0	0	1	1
telo-box			1	0	0	0	0	0	0	0	0	0	0	0	0	0	0	0	0	0	0	0	0	0	0	0	0	1	0	0
Hormone-responsive elements			318	20	18	12	15	3	12	7	9	5	8	21	20	18	10	16	20	14	18	8	4	12	7	9	12	4	8	8
ABRE	abscisic acid	cis-acting element involved in the abscisic acid responsiveness	98	9	6	3	5	0	4	1	2	0	0	9	8	8	3	5	6	4	5	3	0	4	0	3	3	1	3	3
ABRE3a	abscisic acid		33	3	2	0	2	0	3	1	2	0	0	3	1	2	2	1	2	1	1	1	0	1	0	1	2	0	1	1
ABRE4	abscisic acid		33	3	2	0	2	0	3	1	2	0	0	3	1	2	2	1	2	1	1	1	0	1	0	1	2	0	1	1
AT~ABRE	abscisic acid		3	0	0	0	0	0	0	0	0	0	0	0	1	0	0	0	0	0	0	0	0	0	0	0	0	0	1	1
AuxRR-core	auxin	cis-acting regulatory element involved in auxin responsiveness	4	0	0	0	2	0	0	0	0	0	0	0	0	1	0	0	0	0	0	0	0	0	0	1	0	0	0	0
CGTCA-motif	methyl jasmonate	cis-acting regulatory element involved in the MeJA-responsiveness	31	1	2	2	0	1	0	1	0	0	1	2	2	0	1	2	3	1	5	1	0	1	2	1	2	0	0	0
ERE	ethylene		15	0	0	0	0	0	0	0	0	0	1	1	0	2	0	0	1	3	0	0	1	3	0	1	0	0	1	1
GARE-motif	gibberellin	gibberellin-responsive element	11	0	0	1	0	0	0	0	0	1	1	0	1	0	0	2	1	0	0	0	2	0	0	0	0	0	1	1
GTGGC-motif	methyl jasmonate		1	0	0	0	0	0	1	0	0	0	0	0	0	0	0	0	0	0	0	0	0	0	0	0	0	0	0	0
P-box	gibberellin	gibberellin-responsive element	14	0	2	0	2	0	0	1	2	0	0	0	0	2	1	1	0	1	0	0	0	1	0	0	0	1	0	0
TATC-box	gibberellin	cis-acting element involved in gibberellin-responsiveness	2	0	0	0	0	0	0	0	0	0	0	0	0	0	0	0	0	0	0	0	1	0	0	0	1	0	0	0
TCA	salicylic acid		9	0	0	1	2	0	0	1	1	1	0	1	0	0	0	1	0	1	0	0	0	0	0	0	0	0	0	0
TCA-element	salicylic acid	cis-acting element involved in salicylic acid responsiveness	16	3	1	1	0	0	0	0	0	3	1	0	1	0	0	1	1	0	1	0	0	0	2	0	0	1	0	0
TGA-box	auxin	part of an auxin-responsive element	1	0	0	0	0	0	0	0	0	0	0	0	1	0	0	0	0	0	0	0	0	0	0	0	0	0	0	0
TGACG-motif	methyl jasmonate	cis-acting regulatory element involved in the MeJA-responsiveness	32	1	2	2	0	1	0	1	0	0	2	2	2	0	1	2	3	1	5	1	0	1	2	1	2	0	0	0
TGA-element	auxin	auxin-responsive element	15	0	1	2	0	1	1	0	0	0	2	0	2	1	0	0	1	1	0	1	0	0	1	0	0	1	0	0
Light-responsive elements			309	21	9	10	8	7	13	8	9	6	5	19	15	25	14	15	15	13	12	10	7	12	13	13	11	5	7	7
ACE		cis-acting element involved in light responsiveness	8	1	0	0	0	1	1	0	0	0	0	1	1	0	1	0	0	0	0	0	0	0	0	0	0	0	1	1
AE-box		part of a module for light response	8	0	0	1	0	0	0	0	0	1	0	1	0	2	0	0	1	0	1	0	0	0	0	0	1	0	0	0
AT1-motif		part of a light responsive module	4	0	0	0	0	0	1	0	0	0	0	0	1	0	0	0	0	0	0	0	0	0	0	1	1	0	0	0
ATC-motif		part of a conserved DNA module involved in light responsiveness	2	0	0	0	0	0	0	0	0	0	1	0	0	0	0	0	0	0	0	1	0	0	0	0	0	0	0	0
ATCT-motif		part of a conserved DNA module involved in light responsiveness	1	0	0	0	0	0	0	0	0	0	0	0	0	0	0	0	0	0	0	0	0	0	0	0	0	1	0	0
Box 4		part of a conserved DNA module involved in light responsiveness	80	8	1	1	1	0	1	5	3	1	3	3	5	4	3	0	5	6	1	3	4	5	7	4	2	2	1	1
CAG-motif		part of a light response element	2	0	0	0	0	0	0	0	0	0	1	1	0	0	0	0	0	0	0	0	0	0	0	0	0	0	0	0
chs-CMA1a		part of a light responsive element	4	0	0	0	0	0	0	0	1	0	0	0	0	2	0	0	0	1	0	0	0	0	0	0	0	0	0	0
chs-CMA2a		part of a light responsive element	1	0	0	0	0	0	0	1	0	0	0	0	0	0	0	0	0	0	0	0	0	0	0	0	0	0	0	0
chs-CMA2b		part of a light responsive element	1	0	0	0	0	0	0	0	0	0	0	0	0	0	0	0	1	0	0	0	0	0	0	0	0	0	0	0
chs-CMA2c		part of a light responsive element	2	0	0	0	0	0	0	0	0	0	0	0	0	0	0	0	0	0	0	0	0	0	0	0	0	0	1	1
CTAG-motif			1	0	0	0	0	0	0	0	0	0	0	0	0	0	0	0	0	0	0	0	1	0	0	0	0	0	0	0
GA-motif		part of a light responsive element	3	0	0	0	0	0	1	0	0	0	0	0	0	0	0	0	0	0	0	0	1	0	0	0	1	0	0	0
Gap-box		part of a light responsive element	1	0	0	0	0	0	0	0	0	0	0	0	1	0	0	0	0	0	0	0	0	0	0	0	0	0	0	0
GATA-motif		part of a light responsive element	15	1	0	0	1	0	2	0	0	0	0	0	0	1	0	1	1	0	0	0	0	0	3	1	0	0	2	2
G-box		cis-acting regulatory element involved in light responsiveness	96	7	6	5	5	0	5	2	2	0	0	8	6	12	3	5	4	3	5	3	0	5	1	2	2	1	2	2
GT1-motif		light responsive element	33	2	0	1	1	1	0	0	1	2	0	4	1	2	4	5	0	3	1	0	1	0	0	1	2	1	0	0
I-box		part of a light responsive element	9	0	0	0	0	0	1	0	1	1	0	1	0	1	2	1	1	0	0	0	0	0	0	0	0	0	0	0
LAMP-element		part of a light responsive element	4	0	0	0	0	0	0	0	1	0	0	0	0	0	0	0	1	0	0	1	0	0	0	1	0	0	0	0
MRE		MYB binding site involved in light responsiveness	3	0	1	0	0	0	0	0	0	0	0	0	0	0	0	0	0	0	0	0	0	1	0	0	1	0	0	0
Sp1		light responsive element	15	0	0	0	0	1	1	0	0	0	0	0	0	1	0	3	1	0	4	1	0	1	2	0	0	0	0	0
TCCC-motif		part of a light responsive element	6	1	0	0	0	2	0	0	0	1	0	0	0	0	0	0	0	0	0	0	0	0	0	2	0	0	0	0
TCT-motif		part of a light responsive element	10	1	1	2	0	2	0	0	0	0	0	0	0	0	1	0	0	0	0	1	0	0	0	1	1	0	0	0
Promotor-related elements			2473	112	76	71	48	41	121	83	115	75	63	80	66	177	182	63	61	77	69	107	98	60	141	127	97	83	90	90
A-box		cis-acting regulatory element	4	0	0	0	0	0	0	1	0	0	0	0	0	0	0	0	0	0	1	0	0	1	0	1	0	0	0	0
AT~TATA-box			239	6	3	4	1	0	19	8	10	0	0	3	1	29	39	1	4	5	6	7	11	3	31	16	14	0	9	9
AT-rich element		binding site of AT-rich DNA binding protein (ATBP-1)	5	1	0	0	0	0	0	0	0	1	0	0	0	0	0	0	0	0	0	0	0	0	0	0	0	1	1	1
CAAT-box		common cis-acting element in promoter and enhancer regions	1003	48	26	31	22	37	24	36	34	62	35	42	35	44	41	43	33	33	32	44	48	36	25	33	38	39	41	41
TATA			6	0	0	2	0	0	1	0	0	0	0	1	0	0	1	0	0	0	0	1	0	0	0	0	0	0	0	0
TATA-box		core promoter element around -30 of transcription start	1216	57	47	34	25	4	77	38	71	12	28	34	30	104	101	19	24	39	30	55	39	20	85	77	45	43	39	39
Unidentified elements			811	23	38	34	47	40	15	25	19	40	39	27	31	23	25	36	34	27	29	22	26	35	26	40	36	22	26	26
motif_sequence		short_function	401	10	15	18	16	18	6	18	13	19	13	15	16	13	14	21	18	12	8	13	14	15	8	26	16	14	16	16
Unnamed__1			60	3	5	2	6	2	3	0	0	1	2	3	2	5	3	3	4	3	4	0	2	3	1	1	2	0	0	0
Unnamed__10			3	0	2	0	0	0	0	0	0	0	1	0	0	0	0	0	0	0	0	0	0	0	0	0	0	0	0	0
Unnamed__12			3	0	2	0	0	0	0	0	0	0	1	0	0	0	0	0	0	0	0	0	0	0	0	0	0	0	0	0
Unnamed__14			3	0	2	0	0	0	0	0	0	0	1	0	0	0	0	0	0	0	0	0	0	0	0	0	0	0	0	0
Unnamed__2			13	0	2	0	1	0	2	0	1	0	0	0	0	0	0	0	1	0	1	1	1	1	0	2	0	0	0	0
Unnamed__4			323	10	8	13	24	20	4	7	5	20	20	9	13	5	8	12	11	12	16	8	9	16	17	10	18	8	10	10
Unnamed__6			2	0	0	1	0	0	0	0	0	0	0	0	0	0	0	0	0	0	0	0	0	0	0	1	0	0	0	0
Unnamed__8			3	0	2	0	0	0	0	0	0	0	1	0	0	0	0	0	0	0	0	0	0	0	0	0	0	0	0	0
Total			4651	194	176	159	142	119	181	148	172	158	143	165	158	261	267	176	163	165	152	164	164	144	225	210	184	155	153	153
