# Supplementary material for: Genome-Wide Identification and Expression Analysis of the Thaumatin-like Protein Genes in Filipendula ulmaria under Bipolaris sorokiniana Infection
Source: Curr Issues Mol Biol. 2026 Jun 20;48(6):640. doi: 10.3390/cimb48060640 (PMC13298582; doi:10.3390/cimb48060640)
Supplement: Supplementary file 1 [file cimb-48-00640-s001.zip › Table S4.xlsx]

## Sheet: Stable2
Table S4. Nucleotide sequences of trFuTLPs
Gene	Nucleotide sequence
trFuTLP2	atggcttccagtcaattctcagggcttctaatcactctctgtctccttcagttcatttca ggcggatactctgcaacattcaccattacaaacaagtgcaccaacacagtttggccggga attttatccggcgccggaacggaccagcttcccaccaccggcttcgttctacagcccggt gagtccagctcgttcgctgtccccacctcgtggtctggccgcttgtggggcaggactcta tgctccacggacccgaccaccggcaagttcagctgcgttacgggtgactgcggctcgtcc acagtcgagtgctccggaagcggagccgcgcctccgacgtctctggccgagttcacactc aacggggcggacggtctcgacttctatgacgtc…
trFuTLP4	atggctcactctcactctcttccactcctctccgccacgctcctcctcctcttcactctc gcacgcgccacccaaccgggccacattttgactctggtcaacaattgccccttccccatc tggcccggcatccagcccaactccggcctccccgtcctcgaaaacggcggcttcgccctc aacagtctcacccaccgctccttccccgccccggtacaacactggtcgggccggatctgg gcccgcaccggctgctcccactccaaaggccgcttctcctgcctcaccggcgactgcggc ggcaagctagagtgcaacggcgccggcggcgccaccccggccaccttggcccagttcgtc ctccaccacggcccaaacgacctatggtcctac…
trFuTLP8	atgcctacttcctctgttctctttcccttgttatacatattaacctcaatcttgattaca aatggggctcaactcattctagtaaacaactgcaatgaaagcatatggcctggaattctc ggaagtgcaggactagccaccccccaaagtggcggtttccatcttggaagcggtgaagaa gtagttcttgacgtgcctgaaaaatggtcaggaaggatatggggcaggcaaggttgctcc tttgacagtaatggaaaaggaaactgtgaaaccggggattgttttggccaactgcgttgt gaaggtaaagggggtattcctccagcaactgtggtcgaaatgacactaggaacatctaca tcacccctgcatttctatgacgtgagcttggtt…
trFuTLP10	atggatcacttaattgctctcagcctagttcttctctcactggtcacttccagaggcgtt tcaggtgccacgttcactttcgtcaacaggtgtgactaccctgtttggcccgggattctc gcaaatgccggcactcctaggctcgacagcacaggtttcgagctcccacgtcagacttct cgtactttccaagcaccgacaggctggtccggtcgcttctggggccgaaccggttgcaat ttcgacggatccggagccgggtcgtgtctaaccggagactgcgggtcgggtaccgtggaa tgcaacggcgccggagcttccccgccggccactctggccgagttcactctcggcaccggc ggccaggacttctatgacgtcagcctcgtcgac…
trFuTLP11	atggcgatcaccataacctcaagcaaactcaatctctatttgcttcctttactcctatcc tcgttagctgctgcgaatctagtgtttggggtgaccgttttcacgctcgaaaacaagtgc actcacacggtctggccggggacgctctccggaaacggtgccgcagttctcggcgaagga ggtttcgtcttgacccctggggcttcggtccaactcaccgccccgcacggctggtccggc cgcttctggggccggaccggctgcaacttcgacgcctccggcaacggcaagtgcctcacc ggggactgcggcggcgccctcaagtgcgtcggcggcggcgagccccccgtgtccttggtg gagttcacggtgggttcggccgtcaacgacatg…
trFuTLP13	atgcagatctttcgttcatcccaaatcgttctcattattttgctcgtcatctctcaaacc accattctaagggtttcagcacttgctacgttcacaatcacaaacaaatgcgactacact gtttggccggcaacactcgccggctcctccagtcccaaacttgatagcaccggcttccgg ctcaacccgggcgagtcccgctccctccaggctcaacccggttggtcaggaagactctgg gcccgcaccggctgcaccttcgactccgtcaccggcctaggaacctgcaccaccggcgac tgcggctccaaccagctcgaatgcaacggcgccggcgcaataccgccagcaactctcgcg gagttcacgttcggctcgggaggtcagctggac…
trFuTLP14	atggcaatacatctcaatgtgttctcgttaccggttttattgtttttagtgataatttca tcaggaccaaaattctccgagtctgctagaattttcaccataataaacaattgcaaagag acagtctggcctgcagtgtttcctggagagaacttcaatggtggtggttttgaactaaaa tcaggccagtccattttgttcacggcccccattagctggtctggccgtatttggggtcgt tccggatgcgactttgacaaaaatggcaatggaaaatgcgcgactggggcatgtggcacc acgctcaagtgcacagcttcaggagccacccctgcctcgcttgctgaatttacacttgga cagccagatttttatgatgttagccttgttgat…
trFuTLP18	atgaggtcgttatccaacttccaaatgccccttctctttttctcaagttcgctcttcttt ttcatctcctcccatgcagccaccttcgaaatccgcaaccaatgcccttacacagtttgg gcggccgcctctcctggtggtgggcgccgactggacggtggccagagctggacccttaat gtgaatcccgggactgccatggcccgcatatggggacgaaccggctgcaactttgatggt aatggccaaggtcgttgcgacaccggagattgcggtgctctagagtgtaaagggtggggt gtagctccgaacaccttggcggaatacgccctcaaccaattcggcaacatggatttcttc gacatttccttggtcgatggcttcaacattcct…
trFuTLP20	atgagcctcctcaaaaacacccttgctgttttctgcatcgtatggatgagtaccatctac tttgcggcatcaaccgtcaatgcagctacattcaccatccgaaacaactgtcccttcacg gtctgggccgctgccgtgcctggcggtggtaggcagctaaacaatggccaaacttgggac ctgaacgtggatgctggaaccaaaggcgcccgcatttgggcccgaaccaattgcaacttt gacgggtcaggacgcggcagttgccagaccggtgactgcggtggtctcctccagtgccaa ggttacggtcagcccccaaacactcttgccgagtatgcacttaaccaatggaacaacctg gatttctttgacatctctctggttgatgggttt…
trFuTLP21	atgaggtcgttatccaacttccaaatgccccttctctttttctcaactgcgctcttcttt ttcatctcctcccatgcagccaccttcgaaatccgcaaccaatgcccttacacagtttgg gcggccgcctctcctggtggtgggcgccgactggacggtggccagagctggacccttaat gtgaatcccgggactgccatggcccgcatatggggacgaaccggttgcaactttgatggt aatggccaaggtcgttgtgacaccggagattgcggtgctctagtgtgtaacgggtggggt gtacctccgaacaccttggcggaatacgccctcaaccaattcggcaacatggatttcttc gacatttccttggtcgatggcttcaacattcct…
trFuTLP22	atgagcctcctcaaaaacacccttgctgttttctgcatcgtatggatgagtaccatctac tttgcggcatcaaccgtcaatgcagctacattcaccatccgaaacaactgtcccttcacg gtctgggccgctgccgtgccgggcggtgggaggcagctcaacagtggtcagatttggaat ctgaacgtggcggccggaactcaagccgctcgcatttgggcccgtacaaattgcaacttt gacaggtccggacgcggcagatgccagaccggtgactgcggtggtctcctccggtgccaa ggttacggtcagcccccaaacactcttgccgagtatgcacttaaccaatggaacaacctg gatttctttgacatctctctggttgatgggttt…
trFuTLP23	atgaggtcccttgtcttcttctcgagcgcactcttcttcataatctccgcccatgcagcc accttcgaaatccgtaacaattgcccttacaccgtctgggcagccgcctctcccggaggc ggacgccgactcgaccgcggccagagctggaatctcaatgtggctgcagggacagccatg gctcgcatatggggccgaactaagtgcaactttgatagcagtggccgcggtcgatgtgaa accggagattgcggtgctctagtgtgcaaagggtggggtgtccctcccaacaccttggcg gaatacgccctcaaccaattcggcaacatggacttcatcgacatctctttagtcgacggc ttcaacattcccatggacttcagcccgacttcc…
