# Supplementary material for: Genome-Wide Identification and Expression Analysis of the Thaumatin-like Protein Genes in Filipendula ulmaria under Bipolaris sorokiniana Infection
Source: Curr Issues Mol Biol. 2026 Jun 20;48(6):640. doi: 10.3390/cimb48060640 (PMC13298582; doi:10.3390/cimb48060640)
Supplement: Supplementary file 1 [file cimb-48-00640-s001.zip › Table S5.xlsx]

## Sheet: Лист1
Table S5. Model quality estimation of FuTLPs
Name	Template	Description	Identity	Coverage	Range	GMQE	QMEANDisCo Global	VERIFY3D	LGscore (ProQ)
FuTLP1	2ahn.1.A	Thaumatin-like protein / High resolution structure of a cherry allergen Pru av 2	0.5714	0.75	1 - 219	0.65	0.79 ± 0.06	0.8767	6.442
FuTLP2	3zs3.1.A	THAUMATIN-LIKE PROTEIN / High resolution structure of Mal d 2, the thaumatin like food allergen from apple	0.5656	0.79	1 - 223	0.69	0.81 ± 0.06	0.9013	6.775
FuTLP3	3zs3.1.A	THAUMATIN-LIKE PROTEIN / High resolution structure of Mal d 2, the thaumatin like food allergen from apple	0.6441	1	1 - 223	0.9	0.85 ± 0.06	0.8206	6.397
FuTLP4	3zs3.1.A	THAUMATIN-LIKE PROTEIN / High resolution structure of Mal d 2, the thaumatin like food allergen from apple	0.4273	0.96	5 - 228	0.78	0.73 ± 0.06	0.6607	7.031
FuTLP5	2ahn.1.A	Thaumatin-like protein / High resolution structure of a cherry allergen Pru av 2	0.4273	0.94	3 - 223	0.75	0.72 ± 0.06	0.5792	6.611
FuTLP6	3zs3.1.A	THAUMATIN-LIKE PROTEIN / High resolution structure of Mal d 2, the thaumatin like food allergen from apple	0.7613	0.99	1 - 224	0.93	0.89 ± 0.06	0.7991	6.415
FuTLP7	3zs3.1.A	THAUMATIN-LIKE PROTEIN / High resolution structure of Mal d 2, the thaumatin like food allergen from apple	0.7703	0.98	1 - 224	0.93	0.89 ± 0.06	0.7813	6.367
FuTLP8	2ahn.1.A	Thaumatin-like protein / High resolution structure of a cherry allergen Pru av 2	0.4658	0.99	1 - 220	0.81	0.76 ± 0.06	0.7909	6.461
FuTLP9	2ahn.1.A	Thaumatin-like protein / High resolution structure of a cherry allergen Pru av 2	0.5182	0.88	1 - 223	0.75	0.77 ± 0.06	0.8161	6.343
FuTLP10	3zs3.1.A	THAUMATIN-LIKE PROTEIN / High resolution structure of Mal d 2, the thaumatin like food allergen from apple	0.5602	0.69	1 - 216	0.58	0.80 ± 0.06	0.9213	6.36
FuTLP11	2ahn.1.A	Thaumatin-like protein / High resolution structure of a cherry allergen Pru av 2	0.5114	0.97	2 - 222	0.83	0.78 ± 0.06	0.8281	6.422
FuTLP12	2ahn.1.A	Thaumatin-like protein / High resolution structure of a cherry allergen Pru av 2	0.5339	0.74	1 - 223	0.64	0.78 ± 0.06	0.843	6.38
FuTLP13	2ahn.1.A	Thaumatin-like protein / High resolution structure of a cherry allergen Pru av 2	0.5392	0.74	2 - 219	0.63	0.78 ± 0.06	0.9037	6.565
FuTLP14	7p20.1.A	Pathogenesis-related 5 protein Jun a 3.0101 / High resolution structure of the Juniperus ashei allergen - Jun a 3	0.5101	0.77	1 - 213	0.65	0.75 ± 0.06	0.8216	6.347
FuTLP15	3zs3.1.A	THAUMATIN-LIKE PROTEIN / High resolution structure of Mal d 2, the thaumatin like food allergen from apple	0.4566	0.97	1 - 221	0.79	0.72 ± 0.06	0.7059	6.93
FuTLP16	2ahn.1.A	Thaumatin-like protein / High resolution structure of a cherry allergen Pru av 2	0.5023	0.96	1 - 226	0.83	0.78 ± 0.06	0.7389	6.426
FuTLP17	2ahn.1.A	Thaumatin-like protein / High resolution structure of a cherry allergen Pru av 2	0.516	0.95	3 - 226	0.79	0.73 ± 0.06	0.7768	6.588
FuTLP18	1z3q.1.A	Thaumatin-like Protein / Resolution of the structure of the allergenic and antifungal banana fruit thaumatin-like protein at 1.7A	0.7638	0.99	1 - 201	0.92	0.86 ± 0.06	0.9652	6.527
FuTLP19	1z3q.1.A	Thaumatin-like Protein / Resolution of the structure of the allergenic and antifungal banana fruit thaumatin-like protein at 1.7A	0.7136	0.99	1 - 202	0.9	0.83 ± 0.06	0.8267	6.346
FuTLP20	1z3q.1.A	Thaumatin-like Protein / Resolution of the structure of the allergenic and antifungal banana fruit thaumatin-like protein at 1.7A	0.83	1	1 - 201	0.93	0.87 ± 0.06	0.9204	6.646
FuTLP21	1z3q.1.A	Thaumatin-like Protein / Resolution of the structure of the allergenic and antifungal banana fruit thaumatin-like protein at 1.7A	0.7688	0.99	1 - 201	0.92	0.86 ± 0.06	0.9652	6.571
FuTLP22	1z3q.1.A	Thaumatin-like Protein / Resolution of the structure of the allergenic and antifungal banana fruit thaumatin-like protein at 1.7A	0.81	1	1 - 201	0.92	0.85 ± 0.06	0.8905	6.478
FuTLP23	4l2j.1.A	Osmotin: antifungal laticifer protein / Crystal Structure of Osmotin, an antifungal laticifer protein	0.7811	0.92	1 - 203	0.87	0.84 ± 0.06	0.8374	6.19
FuTLP24	4l2j.1.A	Osmotin: antifungal laticifer protein / Crystal Structure of Osmotin, an antifungal laticifer protein	0.5904	0.98	1 - 191	0.85	0.77 ± 0.06	0.6649	5.986
FuTLP25	2ahn.1.A	Thaumatin-like protein / High resolution structure of a cherry allergen Pru av 2	0.5	0.98	1 - 219	0.81	0.76 ± 0.06	0.7443	6.792
FuTLP26	2ahn.1.A	Thaumatin-like protein / High resolution structure of a cherry allergen Pru av 2	0.7207	1	1 - 222	0.92	0.88 ± 0.06	0.7568	6.079
FuTLP27	2ahn.1.A	Thaumatin-like protein / High resolution structure of a cherry allergen Pru av 2	0.6667	1	1 - 222	0.92	0.88 ± 0.06	0.8063	6.494
